# Supplementary material for: The Italian version of the Reflective Functioning Questionnaire: Validity data for adults and its association with severity of borderline personality disorder
Source: PLoS One. 2018 Nov 1;13(11):e0206433. doi: 10.1371/journal.pone.0206433 (PMC6211684; doi:10.1371/journal.pone.0206433)
Supplement: S1 Dataset — (XLSX) [file pone.0206433.s001.xlsx]

## Sheet: DATA
stateofpartipant	Sex	Age	maritalstatus	yearsofeducation	TASTOTAL	AQTOTAL	EQTOTAL	KentActWithC	RMYTtot	HamA	HamD	LRFc1	LRFc16	LRFc20	LRFc36	LRFc40	LRFc44	LRFu16	LRFu28	LRFu36	LRFu40	LRFu44	LRFu8	LRFc_s	LRFu_s	SWAPpdtBOrderline
1	2	26-30	0	19	41	15	47	25				0	3	0	0	3	3	0	0	0	0	0	2	9	2
1	1	26-30	0	19	37	12	41	23	22			3	2	1	0	2	2	0	0	0	0	0	0	10	0
1	1	18-20	0	15	43	17	33	25				0	1	1	0	0	0	0	1	1	0	0	1	2	3
1	1	21-25	0	15	32	20	48	32				3	3	0	1	3	3	0	0	0	0	0	0	13	0
1	2	21-25	0	15	38	16	40	29				0	0	2	0	0	0	2	0	1	1	1	1	2	6
1	2	26-30	0	19	43	8	24	23				1	2	1	1	0	0	0	0	0	0	0	1	5	1
1	2	21-25	0	17	35	24	37	23				2	3	0	0	2	3	0	0	1	0	0	0	10	1
1	2	18-20	0	15	47	13	37	27				0	1	1	0	0	0	0	0	2	0	0	0	2	2
1	2	21-25	0	16	48	8	32	30				1	1	1	2	1	2	0	2	0	0	0	0	8	2
1	2	21-25	0	17	46	19	41	22				1	2	0	0	3	1	0	0	1	0	0	0	7	1
1	2	21-25	0	18	48	18	43	24	28			0	0	0	2	2	3	1	0	0	0	0	0	7	1
1	2	21-25	0	19	35	12	59	21	27			3	3	2	3	3	3	0	0	0	0	0	0	17	0
1	2	21-25	0	18	37	6	65	23	27			2	2	0	1	1	2	0	0	0	0	0	0	8	0
1	2	21-25	0	19	37	12	62	26	29			1	2	2	2	0	0	0	0	0	1	1	0	7	2
1	2	21-25	0	18	56	20	24	32	32			3	0	0	0	0	0	3	0	3	1	2	0	3	9
1	2	21-25	0	18	57	14	47	28	32			0	0	0	0	0	1	0	2	1	2	0	0	1	5
1	2	21-25	0	20	46	18	49	28	25			2	0	0	0	0	0	1	2	2	1	1	1	2	8
1	2	21-25	0	18	40	30	33	30	29			1	2	1	0	2	2	0	1	1	0	0	0	8	2
1	2	21-25	0	18	55	25	45	30	29			0	2	0	0	0	0	0	1	2	1	0	1	2	5
1	1	21-25	0	18	47	13	39	31	19			0	0	1	0	0	1	1	1	1	1	0	0	2	4
1	2	21-25	0	19	51	21	42	28	29			0	0	0	0	0	0	1	3	2	2	2	0	0	10
1	1	21-25	0	18	35	4	40	23	31			2	3	0	2	0	1	0	1	0	1	0	0	8	2
1	2	31-35	0	19	30	11	62	30	30			0	2	0	0	0	1	0	3	3	2	0	0	3	8
1	2	21-25	0	17	39	9	58	20	30			2	3	2	1	2	2	0	2	0	0	0	0	12	2
1	2	21-25	0	20	44	4	44	18	30			1	1	1	0	2	3	0	0	0	0	0	0	8	0
1	2	21-25	0	18	33	17	42	28	30			2	1	1	0	0	1	0	2	1	0	0	0	5	3
1	2	21-25	0	18	42	15	44	25	31			0	0	0	0	0	1	0	3	2	3	0	1	1	9
1	1	21-25	0	18	37	11	41	25	30			2	2	1	2	0	3	0	1	0	0	0	0	10	1
1	1	21-25	0	17	48	19	52	26	27			3	3	2	2	2	3	0	0	0	0	0	0	15	0
1	2	21-25	0	17	37	9	40	26	24			2	2	0	0	2	2	0	1	2	0	0	0	8	3
1	1	21-25	0	18	44	7	40	22	32			0	2	0	0	0	2	0	1	3	0	0	0	4	4
1	2	21-25	0	17	57	20	36	23	29			0	2	1	1	0	3	0	0	0	0	0	0	7	0
1	2	21-25	0	17	33	9	67	33				2	2	2	3	3	2	0	0	0	0	0	0	14	0
1	1	21-25	0	17	30	15	57	24	32			2	2	2	1	2	3	0	0	0	0	0	0	12	0
1	1	21-25	0	18	52	15	46	29	30			0	0	0	0	0	2	0	1	1	2	0	1	2	5
1	1	21-25	0	17	39	17	50	23	32			2	1	0	0	2	2	0	0	0	0	0	0	7	0
1	1	21-25	0	17	49	14	36	19	22			2	2	3	0	0	2	0	0	1	1	0	0	9	2
1	1	21-25	0	17	44	9	50	20	26			2	2	2	0	1	2	0	0	0	0	0	0	9	0
1	1	21-25	0		43	16	36	19	28			2	3	2	2	2	3	0	0	0	0	0	0	14	0
1	1	21-25	0	17	44	16	43	27	29			0	0	0	0	0	0	0	0	0	1	0	0	0	1
1	1	21-25	0	17	54	26	31	22	22			0	1	1	0	0	0	0	1	0	1	0	1	2	3
1	2	51-55	1	11	39	22	28	28				0	0	0	0	0	0	2	2	3	1	2	1	0	11
1	2	31-35	1	19	39	17	54	27				1	1	1	1	1	2	0	0	0	0	0	0	7	0
1	2	18-20	0	13	67	11	46	30				3	0	0	0	3	0	0	0	2	0	3	0	6	5
1	2	18-20	0	13	62	22	37	25				0	0	1	0	0	0	1	2	1	2	1	1	1	8
1	2	18-20	0	13	42	26	33	23				0	1	0	0	0	0	0	2	2	0	2	3	1	9
1	2	18-20	0	13	47	17	45	25				0	0	0	0	3	0	2	3	3	0	1	0	3	9
1	2	18-20	0	13	57	14	31	25				1	0	0	0	2	0	0	0	3	0	1	2	3	6
1	2	18-20	0	14	34	18	53	25				3	0	0	0	1	0	1	3	2	0	0	0	4	6
1	2	18-20	0	13	43	12	46	19				2		2	1	3	2		1	0	0	0	0
1	2	18-20	0	14	49	18	38	21				2	1	0	0	0	1	0	0	2	0	0	1	4	3
1	2	18-20	0	13	34	22	34	30				1	1	0	1	3	1	0	0	0	0	0	1	7	1
1	2	18-20	0	13	39	18	46	24				0	0	1	0	3	0	2	2	3	0	1	0	4	8
1	2	18-20	0	14	45	12	59	26				3	3	0	0	0	3	0	0	0	0	0	0	9	0
1	2	18-20	0	15	47	16	33	22				0	3	0	0	2	2	0	2	0	0	0	1	7	3
1	2	21-25	0	18	59	23	44	20				0	0	0	0	0	1	0	1	2	1	0	0	1	4
1	2	51-55	1	16	30	13	50	28				2	2	1	1	0	1	0	2	0	0	0	0	7	2
1	2	18-20	0	15	61	14	48	26				2	1	0	0	0	2	0	2	0	0	0	0	5	2
1	2	18-20	0	13	45	17	33	21				3	2	3	3	3	2	0	0	0	0	0	1	16	1
1	2	18-20	0	13	57	13	38	25				1	1	1	1	3	2	0	0	0	0	0	0	9	0
1	2	18-20	0	13	52	17	30	16				1	0	1	0	3	0	0	0	1	0	2	0	5	3
1	2	18-20	0	13	36	12	28	22				2	3	0	0	3	3	0	0	3	0	0	3	11	6
1	2	18-20	0	13	60	17	36	32				0	1	0	0	0	0	0	2	2	0	1	0	1	5
1	2	18-20	0	13	43	20	33	26				2	3	0	0	0	1	0	0	1	1	0	2	6	4
1	1	18-20	0	13	62	23	24	27				0	0	0	0	0	0	3	3	2	1	0	1	0	10
1	2	18-20	0	15	43	17	35	27	22			2	2	3	2	0	3	0	0	0	1	0	0	12	1
1	1	18-20	0	15	56	14	48	24	21			0	0	2	0	0	0	1	0	0	3	0	0	2	4
1	1	18-20	0	15	53	19	30	33	27			0	0	0	0	2	0	3	0	3	0	3	0	2	9
1	2	21-25	0	16	41	12	66	27	19			0	1	0	3	0	3	0	3	0	0	0	3	7	6
1	1	26-30	0	18	45	20	29	29	13			1	0	0	0	0	0	2	2	1	0	0	1	1	6
1	2	18-20	0	15	55	24	26	23	19			1	2	1	0	0	2	0	1	1	0	0	1	6	3
1	1	18-20	0	15	43	14	40	20	17			2	3	3	3	2	2	0	0	0	0	0	0	15	0
1	1	21-25	0	15	56	22	24	23	14			1	1	1	1	0	1	0	0	0	1	0	1	5	2
1	1	18-20	0	15	44	12	35	22	23			3	2	0	0	2	0	0	0	1	0	0	0	7	1
1	1	21-25	0	17	35	6	59	23	23			2	3	2	0	0	3	0	0	0	1	0	0	10	1
1	2	18-20	0	15	47	14	34	17	27			0	0	2	0	0	0	3	2	0	0	1	0	2	6
1	1	18-20	0	15	35	24	44	27	25			2	3	0	0	2	3	0	1	1	0	0	0	10	2
1	1	18-20	0	15	55	10	31	28	26			0	2	0	0	0	0	0	1	2	0	1	0	2	4
1	1	31-35	1	18	47	15	46	26	21			3	2	0	1	0	1	0	2	0	2	0	0	7	4
1	1	18-20	0	15	73	16	34	21	21			0	0	0	0	0	0	2	2	3	0	2	3	0	12
1	1	18-20	0	14	40	5	50	22	27			3	0	2	2	1	2	2	2	0	0	0	0	10	4
1	2	18-20	0	14	55	17	49	30	22			2	3	3	2	0	3	0	3	0	2	0	0	13	5
1	1	18-20	0	15	59	30	31	20	20			1	1	1	0	2	0	0	1	0	0	1	0	5	2
1	1	21-25	0	17	59	18	41	29	21			0	0	1	2	0	0	0	0	0	1	0	1	3	2
1	1	21-25	0	16	68	18	41	27	25			0	3	0	0	2	3	0	1	1	0	0	3	8	5
1	2	18-20	0	15	52	23	30	22	21			0	0	0	1	1	0	1	1	0	0	0	2	2	4
1	1	31-35	1	18	44	18	39	24	23			2	0	0	0	0	2	2	2	3	1	0	0	4	8
1	1	21-25	0	14	40	24	31	24	26			2	2	3	0	2	2	0	0	1	0	0	0	11	1
1	1	21-25	0	18	32	17	44	26	24			1	0	0	0	0	3	0	3	3	1	0	3	4	10
1	2	21-25	0	16	60	16	42	25	28			0	1	3	2	0	2	0	2	0	1	0	2	8	5
1	1	21-25	0	15	49	9	26	22	22			0	0	0	1	0	1	0	1	0	1	0	0	2	2
1	2	18-20	0	14	53	21	40	25	23			1	0	0	0	0	2	1	2	1	1	0	1	3	6
1	1	21-25	0	16	79	27	31	32	19			0	0	0	0	0	0	0	2	3	0	3	3	0	11
1	1	18-20	0	14	63	21	25	24	22			1	0	0	0	0	0	3	1	2	1	1	0	1	8
1	2	18-20	0	14	49	23	26	27	21			0	0	1	2	2	2	1	0	0	0	0	2	7	3
1	2	21-25	0	15	57	26	27	28	17			0	0	0	0	0	0	2	1	0	0	0	0	0	3
1	1	18-20	0	15	60	27	26	27	24			3	2	3	0	3	1	0	1	0	0	0	0	12	1
1	1	26-30	0	15	52	14	42	23	16			3	3	3	1	0	0	0	1	0	1	1	0	10	3
1	2	21-25	0	18	56	28	36	35	29			0	0	0	0	0	0	2	3	3	3	2	3	0	16
1	1	18-20	0	15	67	20	39	22				0	0	0	0	1	0	1	2	0	0	0	1	1	4
1	1	18-20	0	13	42	27	31	15				3	0	1	0	0	3	2	0	3	0	0	0	7	5
1	1	18-20	0	13	34	16	46	20				3	3	3	0	1	3	0	0	0	0	0	0	13	0
1	1	41-45	0	7	48	11	50	25				0	0	0	0	1	1	1	1	1	0	0	0	2	3
1	1	18-20	0	13	32	14	42	28				3	3	1	0	1	0	0	3	0	0	1	0	8	4
1	1	18-20	0	13	35	19	54	20				3	3	3	1	2	0	0	0	0	0	2	0	12	2
1	1	56-60	1	19	46	21	29	29				2	3	2	2	3	2	0	0	0	0	0	0	14	0
1	1	36-40	0	13	39	20	60	28				3	3	0	0	3	3	0	3	1	0	0	0	12	4
1	2	21-25	0	18	61	13	62	26	32			0	3	2	0	0	1	0	1	0	1	0	3	6	5
1	2	21-25	0	18	45	17	40	29	24			1	2	2	0	0	0	0	0	0	2	0	0	5	2
1	2	21-25	0	17	29	9	71	25	29			3	3	3	0	3	3	0	1	1	0	0	0	15	2
1	1	21-25	0	18	50	22	35	26	25			0	0	0	0	0	0	2	0	1	0	2	3	0	8
1	2	21-25	0	18	63	20	60	33	26			2	1	2	0	0	0	0	2	3	0	2	0	5	7
1	1	21-25	0	19	40	9	55	26	21			2	2	0	0	0	0	0	0	3	1	0	0	4	4
1	1	21-25	0	19	28	16	56	27	26			3	3	0	0	0	2	0	2	2	1	0	0	8	5
1	1	21-25	0	17	45	9	46	16	31			3	0	1	0	2	2	2	0	1	0	0	0	8	3
1	1	21-25	0	17	32	17	44	18	26			2	3	0	0	3	3	0	0	0	0	0	0	11	0
1	2	21-25	0	17	28	22	57	27	31			2	0	1	2	2	0	2	0	0	0	0	0	7	2
1	2	21-25	0	18	38	40	39	20	25			3	3	3	3	3	3	0	0	0	0	0	0	18	0
1	1	21-25	0	17					31			0											0
1	2	21-25	0	19	59	29	30	28				0	0	0	1	0	1	0	2	0	2	0	1	2	5
1	2	21-25	0	17	61	36	23	23				0	2	1	1	2	1	0	0	0	0	0	0	7	0
1	1	21-25	0	18	24	12	63	21				3	3	3	3	2	2	0	0	0	0	0	0	16	0
1	2	21-25	0	18	64	27	33	24				0	0	0	0	0	0	1	2	1	2	1	3	0	10
1	2	21-25	0	17	54	12	52	26	34			2	0	0	0	0	1	0	0	2	2	0	1	3	5
1	2	21-25	0	18	22	5	72	21	28			2	0	0	0	2	3	1	0	2	0	0	2	7	5
1	2	21-25	0	18	64	19	38	30	25			0	0	0	0	0	0	3	3	3	3	3	3	0	18
1	1	21-25	0	17	42	18	47	26				2	1	0	0	1	1	0	2	2	0	0	0	5	4
1	2	21-25	0	18	49	15	58	28	26			1	2	0	0	0	1	0	1	1	1	0	1	4	4
1	1	21-25	0	17	40	25	31	29	18			2	1	2	0	0	2	0	1	0	0	0	0	7	1
1	2	21-25	0	18	57	22	27	23				0	0	0	0	0	1	2	1	1	1	0	3	1	8
1	2	21-25	0	18	43	18	34	24	29			3	1	0	0	2	1	0	1	1	0	0	0	7	2
1	1	21-25	0	17	39	25	32	27	28			2	3	2	1	0	2	0	0	0	0	0	0	10	0
1	2	26-30	0	20	37	8	55					0	2	2	1	0	2	0	0	0	1	0	1	7	2
1	2	21-25	0	18	30	14	55	27				3	0	2	2	3	2	2	0	0	0	0	0	12	2
1	2	21-25	0	18	28	7	55	24				3	3	2	2	2	3	0	0	0	0	0	0	15	0
1	1	21-25	0	18	62	33	24	27				0	0	1	2	0	0	2	0	0	1	2	1	3	6
1	2	21-25	0	17	62	15	33	23				0	0	0	0	0	1	2	2	2	1	0	2	1	9
1	2	21-25	0	17	33	12	53	28				3	1	0	0	1	1	0	1	1	0	0	0	6	2
1	2	21-25	0	17	34	8	60	21				2	2	1	1	2	2	0	0	0	0	0	0	10	0
1	1	21-25	0	17	46	11	43	30				3	2	2	0	1	1	0	0	0	0	0	1	9	1
1	2	21-25	0	18	31	3	48	29				2	2	3	2	2	3	0	0	0	0	0	0	14	0
1	2	21-25	0	18	32	12	43	33				3	3	0	0	2	3	0	1	3	0	0	0	11	4
1	2	21-25	0	19	26	8	56	20				2	0	2	1	3	0	0	0	0	0	1	0	8	1
1	2	21-25	0	18	44	10	45	23				2	2	0	0	0	2	0	1	2	1	0	0	6	4
1	2	21-25	0	17	30	10	56	28				3	2	2	2	3	2	0	0	0	0	0	0	14	0
1	2	21-25	0	18	44	20	48	26				1	2	0	0	0	2	0	3	2	2	0	0	5	7
1	1	21-25	0	18	44	19	35	27				1	1	2	0	0	2	0	0	1	1	0	0	6	2
1	1	21-25	0	18	34	19	45	22				3	3	2	1	3	3	0	0	0	0	0	0	15	0
1	1	26-30	1	21	27	21	47	24				1	1	0	0	1	3	0	2	3	0	0	0	6	5
1	2	21-25	0	18	35	5	55	22				2	2	2	0	2	3	0	0	1	0	0	0	11	1
1	2	21-25	0	17	27	10	63	34				0	2	1	2	1	3	0	0	0	0	0	1	9	1
1	2	21-25	0	17	31	11	47	24				1	2	0	0	1	2	0	2	1	0	0	0	6	3
1	2	21-25	0	19	51	13	40	25				0	1	1	0	0	1	0	1	0	0	0	0	3	1
1	1	26-30	0	20	39	10	41	27	27			1	0	0	0	0	0	1	1	1	1	1	0	1	5
2	1	31-35	0	11								0	0	3	0	3	0	1	1	2	0	2	0	6	6
2	1	21-25	0	14						42	9	0	0	0	0	0	0	3	3	3	3	3	3	0	18	103.92
2	2	21-25	0	14						26	10	0	0	0	0	0	0	3	2	3	3	2	3	0	16	118.26
2	2	26-30	0	14						14	15	0	1	0	0	0	2	0	2	0	1	0	2	3	5	60.03
2	1	36-40	0	14						20	12	3	0	3	3	3	3	2	0	0	0	0	0	15	2	56.17
2	2	36-40	1	22						42	10	0	1	3	3	3	3	0	3	0	0	0	1	13	4	48.09
2	2	18-20	0	14						17		0	0	0	0	0	1	2	3	2	2	0	3	1	12
2	1	31-35	0	14						6	6	1	2	0	0	2	0	0	0	2	0	0	1	5	3	44.62
2	2	21-25	0	11						13	10	2	2	0	0	3	0	0	0	3	0	2	0	7	5	58.16
2	2	18-20	0	14								0	0	0	0	0	0	3	3	3	2	2	3	0	16
2	2	26-30	0	11						20	12	3	3	2	3	3	3	0	0	0	0	0	0	17	0	71.3
2	2	36-40	0	11						6		0	0	0	0	0	0	3	2	2	2	2	2	0	13
2	2	36-40	0	16						16	11	2	3	2	0	0	3	0	0	0	2	0	0	10	2	44.4
2	2	26-30	0	14						7	12	0	0	0	0	1	0	3	1	2	0	3	3	1	12	59.69
2	2	36-40	0	22						14	6	0	2	2	2	1	3	0	0	0	0	0	0	10	0	69.84
2	2	21-25	0	16						9	12	0	0	0	0	1	0	3	3	2	0	1	2	1	11	56.1
2	2	18-20	0	14						40		3	3	3	1	3	3	0	2	0	0	0	0	16	2
2	2	26-30	0	16						27	15	0	0	3	3	0	3	0	0	0	0	0	3	9	3	49.04
2	2	21-25	0	11						15		0	2	2	1	0	3	0	3	0	2	0	1	8	6
2	2	26-30	0	14								0	0	0	0	0	0	2	2	2	1	2	0	0	9
2	2	18-20	0	22						14		2	2	2	0	3	3	0	2	1	0	0	0	12	3
2	2	46-50	0	11						21	10	0	3	3	0	3	3	0	0	0	0	0	1	12	1	68.9
2	2	31-35	0	16						14	6	0	0	2	2	0	0	2	2	0	1	1	0	4	6	69.66
2	2	36-40	1	14						15	15	0	0	0	0	2	0	2	3	2	0	1	1	2	9	34.46
2	2	26-30	1	16						16	12	0	0	0	0	0	0	3	3	1	2	2	3	0	14	56.8
2	2	21-25	1	11						9		1	0	0	0	0	3	1	3	1	0	0	1	4	6
2	2	36-40	0	14							13	0	0	0	0	3	1	0	3	3	0	0	0	4	6	62.77
2	1	36-40	1	14						16	12	0	0	0	0	3	3	3	3	3	0	0	0	6	9	59.99
2	1	26-30	0	11						7	11	0	0	0	0	0	0	0	2	3	1	2	1	0	9	56.03
2	2	46-50	0	14						15		0	0	0	0	0	0	3	3	3	3	3	3	0	18
2	1	26-30	0	14								3	1	3	0	0	3	0	0	2	0	0	0	10	2
2	2	26-30	1	22								0	0	1	0	3	0	3	3	0	0	3	0	4	9
2	2	21-25	0	11						19	13	3	3	0	0	0	0	0	2	3	3	2	0	6	10	55.05
2	1	21-25	0	16						17	11	0	0	0	0	0	0	2	1	0	1	2	2	0	8	79.2
2	2	21-25	1	16						12	12	2	0	0	0	0	0	3	1	3	1	2	0	2	10	57.14
2	2	21-25	0	16						7	6	0	0	0	0	0	0	2	1	2	0	2	2	0	9	55.67
2	2	26-30	0	14						14	10	0	0	0	0	0	2	1	2	3	0	0	0	2	6	52.05
2	2	41-45	0	11								3	0	0	0	0	0	1	1	2	3	1	3	3	11
2	2	31-35	0	11						12		0	1	2	0	0	1	0	3	2	2	0	1	4	8
2	1	21-25	1	16						7	15	0	0	0	0	0	0	3	3	3	2	1	3	0	15	34.77
2	2	36-40	0	16						15	12	0	0	2	0	2	1	0	0	0	0	0	1	5	1	45.19
2	2	21-25	0	16						5	6	3	0	0	0	0	0	3	3	3	1	2	0	3	12	58.99
2	2	26-30	0	16						16	12	0	0	0	0	0	0	3	3	3	3	3	3	0	18	63.51
2	2	26-30	0	16							15	2	2	1	1	0	1	0	1	0	1	0	0	7	2	44.36
2	2	21-25	0	22						9	13	0	0	0	0	0	0	1	3	3	2	3	1	0	13	63.96
2	2	21-25	0	16						13	12	0	3	0	0	2	3	0	0	1	0	0	2	8	3	60.76
2	1	21-25	1	16						6	11	2	0	0	0	0	0	3	3	2	2	2	0	2	12	48.69
2	2	26-30	0	22						6	12	0	3	3	2	0	3	0	2	0	1	0	2	11	5	54.21
2	1	21-25	0	16						2	7	0	1	0	0	0	0	0	1	1	1	0	0	1	3	48.04
2	2	21-25	0	22								0	0	0	0	0	0	1	3	2	2	2	3	0	13
2	2	21-25	0	16						20	16	0	0	0	0	0	0	2	3	0	3	3	0	0	11	47.85
2	1	21-25	0	11						22	15	0	0	0	0	3	0	1	2	3	0	0	3	3	9	64.91
2	2	21-25	0	22								0	0	0	0	3	0	1	3	3	0	2	3	3	12
2	2	21-25	0	16						16	10	0	1	1	0	0	0	0	3	2	3	1	2	2	11	61.29
2	1	21-25	0	11						14	10	0	0	0	0	0	0	2	3	3	0	1	0	0	9	66.85
2	1	21-25	0	22						12	14	3	0	0	0	1	1	3	1	3	0	0	0	5	7	53.51
2	1	21-25	0	16						21	15	3	2	3	3	3	0	0	0	0	0	3	1	14	4	55.35
2	1	21-25	0	22						11	13	2	2	0	0	1	3	0	3	2	0	0	1	8	6	49.95
2	1	21-25	0	11							15	2	0	3	0	3	0	0	3	3	0	3	3	8	12	54.25

## Sheet: Variables
Variable name	Variable label	Values for dichotomous variables
IdParticipant	ID participant
stateofpartipant	state of partipant	1 = healhty individual; 2 = patients with diagnosis of Borderline Personality Disorder (DSM IV)
Sex	sex	1=male; 2= female
Age	age
maritalstatus	marital status	0=single; 1= married
yearsofeducation	years of education
TASTOTAL	Toronto Alexythymia total score
AQTOTAL	Autistic Quotient total score
EQTOTAL	Empathy Quotient total score
KentActWithC	Acting with awarness subscale
RMYTtot	Reading the mind in the eye total score
HamA	Hamilton Anxiety total score
HamD	Hamilton Depression total score
LRFc1	RFQ_C item1
LRFc16	RFQ_C item16
LRFc20	RFQ_C item20
LRFc36	RFQ_C item36
LRFc40	RFQ_C item40
LRFc44	RFQ_C item44
LRFu16	RFQ_U item16
LRFu28	RFQ_U item16
LRFu36	RFQ_U item36
LRFu40	RFQ_U item40
LRFu44	RFQ_U item44
LRFu8	RFQ_U item8
LRFc_s	RFQ_C total score
LRFu_s	RFQ_U total score
SWAPpdtBOrderline	SWAPpdtBorderline
